# Supplementary material for: A remarkable new Awas Löbl from southern China (Coleoptera, Staphylinidae, Pselaphinae)
Source: Zookeys. 2015 Sep 23;(522):153–8. doi: 10.3897/zookeys.522.6109 (PMC4591736; doi:10.3897/zookeys.522.6109)
Supplement: XML Treatment for Awas gigas [file zookeys.522.6109-treatment1.xml]

<!DOCTYPE tp:taxon-treatment
  PUBLIC "-//TaxonX//DTD Taxonomic Treatment Publishing DTD v0 20100105//EN" "tax-treatment-NSO.dtd">
<tp:taxon-treatment xmlns:tp="http://www.plazi.org/taxpub"><tp:treatment-meta><kwd-group><label>Taxon classification</label><kwd><named-content content-type="kingdom">Animalia</named-content></kwd><kwd><named-content content-type="order">Coleoptera</named-content></kwd><kwd><named-content content-type="family">Staphylinidae</named-content></kwd></kwd-group><mixed-citation publication-type="journal"><person-group><name><surname>Yin</surname><given-names>Zi-Wei</given-names></name><name><surname>Shen</surname><given-names>Jia-Wei</given-names></name><name><surname>Li</surname><given-names>Li-Zhen</given-names></name></person-group><article-title>A remarkable new <italic><tp:taxon-name><tp:taxon-name-part taxon-name-part-type="genus">Awas</tp:taxon-name-part></tp:taxon-name></italic> Löbl from southern China (<tp:taxon-name><tp:taxon-name-part taxon-name-part-type="order">Coleoptera</tp:taxon-name-part></tp:taxon-name>, <tp:taxon-name><tp:taxon-name-part taxon-name-part-type="family">Staphylinidae</tp:taxon-name-part></tp:taxon-name>, <tp:taxon-name><tp:taxon-name-part taxon-name-part-type="subfamily">Pselaphinae</tp:taxon-name-part></tp:taxon-name>)</article-title><source>Zookeys</source><day>23</day><month>9</month><year>2015</year><volume>2015</volume><issue>522</issue><fpage>153</fpage><lpage>158</lpage><pub-id pub-id-type="doi">10.3897/zookeys.522.6109</pub-id></mixed-citation></tp:treatment-meta><tp:nomenclature><tp:taxon-name>
                        <tp:taxon-name-part taxon-name-part-type="genus">Awas</tp:taxon-name-part>
                        <tp:taxon-name-part taxon-name-part-type="species">gigas</tp:taxon-name-part>
                        <object-id xmlns:xlink="http://www.w3.org/1999/xlink" content-type="zoobank" xlink:type="simple">http://zoobank.org/87EE660C-C902-44AF-AA1C-DA3B20A4A817</object-id>
                    </tp:taxon-name><tp:taxon-status xmlns:xlink="http://www.w3.org/1999/xlink" xlink:type="simple">sp. n.</tp:taxon-status><xref ref-type="fig" rid="F1">Figs 1</xref><xref ref-type="fig" rid="F2">, 2</xref><xref ref-type="fig" rid="F3">, 3</xref></tp:nomenclature><tp:treatment-sec sec-type="type material"><title>Type material</title><p>(3 ♂♂, 14 ♀♀)<bold>. Holotype</bold> (in <abbrev xmlns:xlink="http://www.w3.org/1999/xlink" content-type="institution" xlink:title="Insect Collection of Shanghai Normal University" xlink:type="simple">SNUC</abbrev>): <bold>CHINA</bold>: ♂, labeled ‘China: Guangxi, Jinxiu Hsien (金秀县), Dayao Shan N. R. (大瑶山自然保护区), 16 km (16公里), <named-content xmlns:xlink="http://www.w3.org/1999/xlink" content-type="dwc:verbatimCoordinates" xlink:type="simple">24°08'11"N, 110°14'28"E</named-content>, <italic><tp:taxon-name><tp:taxon-name-part taxon-name-part-type="genus">Fagus</tp:taxon-name-part></tp:taxon-name></italic> forest, rotten woods, colony of <italic><tp:taxon-name><tp:taxon-name-part taxon-name-part-type="genus">Pachycondyla</tp:taxon-name-part></tp:taxon-name></italic> ant, 1100 m, 17.vii.2014, leg. Z. Peng’. <bold>Paratypes</bold> (in <abbrev xmlns:xlink="http://www.w3.org/1999/xlink" content-type="institution" xlink:title="Insect Collection of Shanghai Normal University" xlink:type="simple">SNUC</abbrev>): <bold>CHINA</bold>: 1 ♂, 2 ♀♀, <!--PageBreak-->same label data as the holotype; 1 ♀, same locality, ‘16 km, <named-content xmlns:xlink="http://www.w3.org/1999/xlink" content-type="dwc:verbatimCoordinates" xlink:type="simple">24°08'25"N, 110°15'38"E</named-content>, 960 m, colony of <italic><tp:taxon-name><tp:taxon-name-part taxon-name-part-type="genus">Pachycondyla</tp:taxon-name-part></tp:taxon-name></italic> ants, 01.vi.2015, leg. J.-W. Shen &amp; Z. Peng’; 1 ♂ (antennomeres VII–VIII closely conjoint, deformed status), 11 ♀♀, also Dayao Shan N. R., ‘Laoshan Station (老山林场), <named-content xmlns:xlink="http://www.w3.org/1999/xlink" content-type="dwc:verbatimCoordinates" xlink:type="simple">24°07'02"N, 110°11'51"E</named-content>, 950 m, <italic><tp:taxon-name><tp:taxon-name-part taxon-name-part-type="genus">Pachycondyla</tp:taxon-name-part></tp:taxon-name></italic> ant, 31.v.2015, leg. J.-W. Shen &amp; Z. Peng’.</p></tp:treatment-sec><tp:treatment-sec sec-type="Diagnosis"><title>Diagnosis.</title><p>Body large-sized, length 4.79–5.12 mm; head with a greatly elongate postocular region; pronotum relatively stout, basolateral margins moderately incised at level of antebasal sulcus, lacking distinct setal tufts; elytra lacking basal fovea. Female has a relatively larger abdomen than male.</p></tp:treatment-sec><tp:treatment-sec sec-type="Description"><title>Description.</title><p>Male (Fig. <xref ref-type="fig" rid="F1">1A</xref>). BL 4.79–4.96 mm; body reddish-brown, mouth parts and tarsi lighter. Head (Fig. <xref ref-type="fig" rid="F2">2B–C</xref>) strongly elongate, <abbrev xmlns:xlink="http://www.w3.org/1999/xlink" xlink:title="length of the head from the anterior clypeal margin to the occipital constriction" xlink:type="simple">HL</abbrev> 1.24–1.35 mm, <abbrev xmlns:xlink="http://www.w3.org/1999/xlink" xlink:title="width of the head across eyes" xlink:type="simple">HW</abbrev> 0.59–0.61 mm, densely punctate and roughly sculptured; pubescence directed anteriorly; anterior frontal margin roundly protruding medially; postocular margins gradually narrowed toward occipital constriction; gula slightly depressed, foveae in longitu<!--PageBreak--><!--PageBreak-->dinal slit; eyes prominent, situated anterior head mid-length, each eye composed of about 95 facets; maxillary palpi with palpomeres I short, II elongate, slightly expanded apically, III nearly triangular, IV oval, with long, membranous apical palpal cone; <abbrev xmlns:xlink="http://www.w3.org/1999/xlink" xlink:title="length of the antenna" xlink:type="simple">AnL</abbrev> 2.13 mm, antennomeres IX–XI (Fig. <xref ref-type="fig" rid="F2">2A</xref>) wider than previous ones. Pronotum (Fig. <xref ref-type="fig" rid="F2">2D</xref>) longer than wide, <abbrev xmlns:xlink="http://www.w3.org/1999/xlink" xlink:title="length of the pronotum along the midline" xlink:type="simple">PL</abbrev> 0.91–0.94 mm, <abbrev xmlns:xlink="http://www.w3.org/1999/xlink" xlink:title="maximum width of the pronotum" xlink:type="simple">PW</abbrev> 0.74–0.78 mm; finely punctate, with T-shaped antebasal sulcus; posterior margin with band of transverse microsculpture. Prosternum with dense admesal pubescence, pubescence on lateral margins sparser. Elytra slightly longer than wide, <abbrev xmlns:xlink="http://www.w3.org/1999/xlink" xlink:title="length of the elytra along the sutural line" xlink:type="simple">EL</abbrev> 1.50–1.54 mm, <abbrev xmlns:xlink="http://www.w3.org/1999/xlink" xlink:title="maximum width of the elytra" xlink:type="simple">EW</abbrev> 1.35–1.41 mm, widest at basal two-fifths, rounded laterally, narrowed basally and apically, lacking basal fovea (Fig. <xref ref-type="fig" rid="F2">2E</xref>), with complete sutural striae, densely setose. Legs slender, profemora with indistinct preapical denticle. Abdomen about as long as wide, <abbrev xmlns:xlink="http://www.w3.org/1999/xlink" xlink:title="length of the abdomen along the midline" xlink:type="simple">AL</abbrev> 0.96–1.31 mm, <abbrev xmlns:xlink="http://www.w3.org/1999/xlink" xlink:title="maximum width of the abdomen" xlink:type="simple">AW</abbrev> 1.18–1.20 mm; tergite IV largest, basolateral margins densely setose. Aedeagus (Fig. <xref ref-type="fig" rid="F2">2F–H</xref>) symmetric, length 0.66–0.67 mm; median lobe truncate apically; endophallus with hair-like structure; with ventrally curved hook-like parameres.</p><fig id="F1" position="float" orientation="portrait"><label>Figure 1.</label><caption><p>Dorsal habitus of <italic><tp:taxon-name><tp:taxon-name-part taxon-name-part-type="genus">Awas</tp:taxon-name-part> <tp:taxon-name-part taxon-name-part-type="species">gigas</tp:taxon-name-part></tp:taxon-name></italic>. <bold>A</bold> Male <bold>B</bold> Female Scales: 1.0 mm.</p></caption><graphic xmlns:xlink="http://www.w3.org/1999/xlink" xlink:href="zookeys-522-153-g001.jpg" position="float" orientation="portrait" xlink:type="simple" id="oo_57949.jpg"/></fig><fig id="F2" position="float" orientation="portrait"><label>Figure 2.</label><caption><p>Diagnostic characters of male <italic><tp:taxon-name><tp:taxon-name-part taxon-name-part-type="genus">Awas</tp:taxon-name-part> <tp:taxon-name-part taxon-name-part-type="species">gigas</tp:taxon-name-part></tp:taxon-name></italic>. <bold>A</bold> Right antenna <bold>B</bold> Head, in dorsal view <bold>C</bold> Same, in lateral view <bold>D</bold> Pronotum <bold>E</bold> Elytral base <bold>F</bold> Aedeagus, in dorsal view <bold>G</bold> Same, in lateral view <bold>H</bold> Same, in ventral view. Scales: A–D = 0.5 mm, E–H = 0.2 mm.</p></caption><graphic xmlns:xlink="http://www.w3.org/1999/xlink" xlink:href="zookeys-522-153-g002.jpg" position="float" orientation="portrait" xlink:type="simple" id="oo_57950.jpg"/></fig><!--PageBreak--><p>Female (Fig. <xref ref-type="fig" rid="F1">1B</xref>). Similar to male in general, size larger; with relatively larger abdomen; each eye composed of about 75 facets. Measurements: BL 4.89–5.12 mm, <abbrev xmlns:xlink="http://www.w3.org/1999/xlink" xlink:title="length of the head from the anterior clypeal margin to the occipital constriction" xlink:type="simple">HL</abbrev> 1.26–1.28 mm, <abbrev xmlns:xlink="http://www.w3.org/1999/xlink" xlink:title="width of the head across eyes" xlink:type="simple">HW</abbrev> 0.56–0.57 mm, <abbrev xmlns:xlink="http://www.w3.org/1999/xlink" xlink:title="length of the antenna" xlink:type="simple">AnL</abbrev> 2.03–2.13 mm, <abbrev xmlns:xlink="http://www.w3.org/1999/xlink" xlink:title="length of the pronotum along the midline" xlink:type="simple">PL</abbrev> 0.92–0.93 mm, <abbrev xmlns:xlink="http://www.w3.org/1999/xlink" xlink:title="maximum width of the pronotum" xlink:type="simple">PW</abbrev> 0.76–0.77 mm, <abbrev xmlns:xlink="http://www.w3.org/1999/xlink" xlink:title="length of the elytra along the sutural line" xlink:type="simple">EL</abbrev> 1.54–1.61 mm, <abbrev xmlns:xlink="http://www.w3.org/1999/xlink" xlink:title="maximum width of the elytra" xlink:type="simple">EW</abbrev> 1.37–1.39 mm, <abbrev xmlns:xlink="http://www.w3.org/1999/xlink" xlink:title="length of the abdomen along the midline" xlink:type="simple">AL</abbrev> 1.17–1.30 mm, <abbrev xmlns:xlink="http://www.w3.org/1999/xlink" xlink:title="maximum width of the abdomen" xlink:type="simple">AW</abbrev> 1.27–1.28 mm.</p></tp:treatment-sec><tp:treatment-sec sec-type="Comparative notes"><title>Comparative notes.</title><p>At first glance <italic><tp:taxon-name><tp:taxon-name-part taxon-name-part-type="genus">Awas</tp:taxon-name-part> <tp:taxon-name-part taxon-name-part-type="species">gigas</tp:taxon-name-part></tp:taxon-name></italic> is very distinct from other species in the genus by possessing a large body size. It shares with <italic><tp:taxon-name><tp:taxon-name-part taxon-name-part-type="genus">Awas</tp:taxon-name-part> <tp:taxon-name-part taxon-name-part-type="species">giraffa</tp:taxon-name-part></tp:taxon-name></italic> and <italic><tp:taxon-name><tp:taxon-name-part taxon-name-part-type="genus">Awas</tp:taxon-name-part> <tp:taxon-name-part taxon-name-part-type="species">rajah</tp:taxon-name-part></tp:taxon-name></italic> the lack of two pairs of setose tufts on the basolateral margins of the pronotum, and lack of a distinct basal elytral fovea, but can be separated from both by the relatively stouter pronotum. <italic><tp:taxon-name><tp:taxon-name-part taxon-name-part-type="genus">Awas</tp:taxon-name-part> <tp:taxon-name-part taxon-name-part-type="species">kayan</tp:taxon-name-part></tp:taxon-name></italic> also lacks distinct pronotal setose tufts, but has each elytron possessing a well-defined basal fovea, and the elytra are broader at basal third.</p></tp:treatment-sec><tp:treatment-sec sec-type="Biology"><title>Biology.</title><p>All individuals of <italic><tp:taxon-name><tp:taxon-name-part taxon-name-part-type="genus">Awas</tp:taxon-name-part> <tp:taxon-name-part taxon-name-part-type="species">gigas</tp:taxon-name-part></tp:taxon-name></italic> were collected from colonies of a <italic><tp:taxon-name><tp:taxon-name-part taxon-name-part-type="genus">Pachycondyla</tp:taxon-name-part></tp:taxon-name></italic> ant nesting inside or under decomposing woods in broad-leaved forests (Fig. <xref ref-type="fig" rid="F3">3</xref>).</p><fig id="F3" position="float" orientation="portrait"><label>Figure 3.</label><caption><p>Habitat of <italic><tp:taxon-name><tp:taxon-name-part taxon-name-part-type="genus">Awas</tp:taxon-name-part> <tp:taxon-name-part taxon-name-part-type="species">gigas</tp:taxon-name-part></tp:taxon-name></italic>. <bold>A</bold> General environment of the collection site <bold>B</bold> A decomposing wood from where a colony of <italic><tp:taxon-name><tp:taxon-name-part taxon-name-part-type="genus">Pachycondyla</tp:taxon-name-part></tp:taxon-name></italic> was found <bold>C</bold> Inside of the ant colony.</p></caption><graphic xmlns:xlink="http://www.w3.org/1999/xlink" xlink:href="zookeys-522-153-g003.jpg" position="float" orientation="portrait" xlink:type="simple" id="oo_57951.jpg"/></fig></tp:treatment-sec><tp:treatment-sec sec-type="Distribution"><title>Distribution.</title><p>Southern China: Guangxi.</p></tp:treatment-sec><tp:treatment-sec sec-type="Etymology"><title>Etymology.</title><p>The specific epithet indicates the large body size of the new species.</p></tp:treatment-sec></tp:taxon-treatment>
